# Supplementary material for: A FtsZ Inhibitor That Can Utilize Siderophore-Ferric Iron Uptake Transporter Systems for Activity against Gram-Negative Bacterial Pathogens
Source: Antibiotics (Basel). 2024 Feb 22;13(3):209. doi: 10.3390/antibiotics13030209 (PMC10967458; doi:10.3390/antibiotics13030209)
Supplement: Supplementary file 1 [file antibiotics-13-00209-s001.zip]

Archive with 1 entries (1 files):
- antibiotics-2879315-supplementary.pdf
